# Supplementary material for: A Self-Healing Gel with an Organic–Inorganic Network Structure for Mitigating Circulation Loss
Source: Gels. 2024 Jan 25;10(2):93. doi: 10.3390/gels10020093 (PMC10887993; doi:10.3390/gels10020093)
Supplement: Supplementary file 1 [file gels-10-00093-s001.zip]

Archive with 1 entries (1 files):
- gels-2843928-supplementary.pdf
